# Supplementary material for: Polygenic Risk Score for Alzheimer’s Disease Is Associated With Ch4 Volume in Normal Subjects
Source: Front Genet. 2019 Jul 10;10:519. doi: 10.3389/fgene.2019.00519 (PMC6636399; doi:10.3389/fgene.2019.00519)
Supplement: TABLE S1 — The neuroimage ID of 106 AD patients. [file Table_1.XLSX]

## Sheet: Sheet1
Family ID	Individual ID	Study date	Birth date	Gender
8	027_S_0256	20110408	19360123	1
9	116_S_1243	20120308	19291007	1
13	141_S_1255	20120317	19300801	2
15	023_S_0331	20140403	19410809	2
21	009_S_1030	20131119	19390526	1
24	023_S_0217	20120523	19220719	2
26	052_S_1346	20140402	19340801	1
28	037_S_4030	20150527	19421230	2
30	116_S_4167	20150909	19420124	2
34	005_S_0572	20090706	19270801	1
37	127_S_1427	20100819	19380102	2
39	137_S_4672	20130501	19450101	1
42	116_S_0834	20101103	19421103	1
52	136_S_0695	20101116	19320519	1
55	136_S_0873	20101025	19280109	2
57	002_S_0729	20130816	19410512	2
61	014_S_0563	20101004	19251001	1
68	052_S_0952	20120618	19250106	2
73	012_S_4094	20150827	19510612	2
77	051_S_1331	20120924	19300801	2
83	007_S_0128	20100224	19411213	2
102	114_S_0166	20150310	19330801	2
123	123_S_4526	20140310	19320828	1
133	027_S_0835	20100902	19331126	1
147	116_S_4209	20111129	19331204	2
157	035_S_0997	20120119	19260601	2
168	031_S_0294	20080327	19261201	1
169	116_S_1271	20120312	19351101	1
179	137_S_4258	20131018	19350101	1
181	024_S_4223	20120917	19351115	1
222	141_S_0915	20131113	19260203	2
233	019_S_4477	20120125	19291129	2
237	141_S_1004	20131120	19321118	2
255	002_S_4521	20160324	19420119	1
275	023_S_4502	20160412	19530802	2
276	098_S_0269	20100417	19390101	1
277	023_S_0126	20130404	19280622	2
279	098_S_0667	20120728	19370601	1
290	136_S_4189	20131106	19380716	2
296	041_S_1010	20101215	19320726	1
301	116_S_0361	20150518	19311001	1
317	116_S_4338	20121107	19310416	1
327	037_S_0467	20150626	19250315	2
330	014_S_4039	20120607	19550617	1
332	137_S_4211	20131011	19300101	2
352	007_S_0101	20100128	19320507	1
360	031_S_1066	20130102	19340621	1
364	128_S_0227	20130530	19260723	2
365	130_S_4589	20121116	19370125	2
378	014_S_4615	20130411	19250903	1
403	023_S_4501	20140507	19330310	1
417	006_S_4546	20120924	19410226	1
418	114_S_4379	20130426	19240116	2
420	116_S_4625	20140425	19480603	1
435	013_S_4595	20140429	19350813	1
442	116_S_0752	20120911	19240801	2
443	137_S_0994	20131203	19510101	2
444	012_S_4188	20151008	19340624	1
464	037_S_4015	20150408	19370809	2
465	037_S_4001	20110907	19220807	2
479	006_S_4153	20120918	19320401	1
488	070_S_4692	20120508	19290101	1
502	128_S_0230	20140114	19260224	1
526	006_S_4515	20140326	19370607	1
540	027_S_0408	20110516	19240208	1
553	114_S_0378	20131218	19370301	2
560	019_S_4549	20130313	19330402	1
563	003_S_1057	20120308	19450829	2
564	006_S_1130	20120319	19351029	2
586	128_S_1407	20140107	19321014	2
607	022_S_1394	20090629	19300406	1
616	135_S_4657	20140428	19400920	2
620	023_S_0042	20131121	19321230	1
624	023_S_0625	20101007	19300718	1
628	032_S_0978	20091118	19330827	1
631	036_S_0869	20101111	19231101	2
637	033_S_0922	20101015	19380801	1
638	023_S_0887	20130919	19330102	2
643	033_S_0906	20101013	19410601	2
674	135_S_4676	20140512	19330609	1
675	014_S_0658	20100730	19340501	1
680	016_S_1117	20120626	19371226	2
685	029_S_0878	20091201	19340507	1
688	037_S_1078	20151211	19360421	1
711	009_S_4324	20160211	19481220	2
719	023_S_4035	20130904	19381028	2
721	031_S_0830	20110922	19351115	1
722	130_S_4660	20140506	19350118	2
728	037_S_0566	20150729	19270731	1
729	024_S_4280	20121105	19320206	1
732	011_S_1282	20110224	19300129	2
737	032_S_0214	20140220	19410111	1
742	072_S_4057	20130611	19300329	1
743	116_S_4195	20130829	19490521	1
744	019_S_4252	20131017	19250315	2
751	009_S_2381	20150528	19420316	1
753	016_S_1326	20120607	19401102	1
757	130_S_0289	20120411	19380601	1
783	153_S_4172	20130925	19350901	1
786	116_S_0649	20090814	19191103	1
787	006_S_4192	20121015	19290530	1
792	031_S_4024	20120416	19550501	2
796	037_S_0539	20100621	19321223	1
798	041_S_4041	20130513	19330606	2
800	035_S_4114	20150825	19560601	2
811	099_S_0051	20131210	19390503	1
