# Supplementary material for: Polygenic Risk Score for Alzheimer’s Disease Is Associated With Ch4 Volume in Normal Subjects
Source: Front Genet. 2019 Jul 10;10:519. doi: 10.3389/fgene.2019.00519 (PMC6636399; doi:10.3389/fgene.2019.00519)
Supplement: TABLE S2 — The neuroimage ID of 180 NC subjects. [file Table_2.XLSX]

## Sheet: Sheet1
Family ID	Individual ID	Study date	Birth date	Gender
1	067_S_0056	20101210	19360322	2
3	067_S_0059	20101210	19350102	2
12	021_S_0337	20100505	19300601	1
17	011_S_0002	20050826	19310426	1
18	003_S_0907	20120123	19180127	2
20	941_S_1195	20120321	19300219	1
27	012_S_4026	20110830	19371026	1
32	073_S_0089	20111005	19401225	1
38	023_S_0926	20130110	19350422	2
56	052_S_0951	20120618	19211226	1
62	029_S_0845	20101109	19260524	1
63	007_S_0068	20110111	19310616	2
74	082_S_4208	20110830	19330622	1
75	068_S_4174	20110819	19371202	2
80	153_S_4151	20110818	19390401	1
97	033_S_4176	20110825	19270801	1
108	032_S_0677	20110926	19350819	1
113	073_S_4393	20111122	19380602	1
114	019_S_4367	20111130	19460924	2
117	033_S_4505	20120206	19310905	2
119	041_S_4427	20111219	19400811	1
125	018_S_4399	20111215	19331231	2
126	123_S_0072	20140122	19350505	1
130	014_S_0519	20100830	19320401	1
135	099_S_4076	20120618	19381105	2
136	116_S_0382	20110616	19301020	2
143	014_S_4093	20110707	19410616	2
146	023_S_4020	20120703	19441001	1
152	033_S_0734	20100804	19370501	1
154	023_S_0031	20101201	19280108	2
156	128_S_0863	20111103	19270711	1
162	137_S_0301	20120420	19320101	2
170	116_S_4010	20120418	19400619	2
172	067_S_0257	20120723	19270923	2
174	037_S_0303	20130502	19211221	1
175	153_S_4139	20110811	19401201	2
178	011_S_4222	20110914	19290517	2
180	006_S_0731	20120925	19350122	1
185	022_S_4320	20111109	19410201	2
188	072_S_4391	20120106	19370615	1
189	023_S_4448	20120126	19480405	2
196	137_S_4466	20120125	19320406	1
197	035_S_4464	20120125	19410801	1
198	012_S_0637	20090827	19300503	2
199	002_S_0413	20120515	19291231	2
201	041_S_0125	20100302	19320408	1
203	024_S_4084	20111227	19430105	2
204	002_S_4213	20110902	19330818	2
212	033_S_4177	20110826	19260801	1
214	021_S_0159	20100316	19280301	2
215	023_S_0058	20131204	19351005	1
216	031_S_4032	20120517	19410202	2
226	037_S_4410	20111219	19421026	2
227	006_S_4357	20111128	19380305	2
234	068_S_4424	20111223	19451012	2
239	153_S_4372	20111130	19411026	2
247	032_S_0479	20110915	19321109	2
249	018_S_4313	20111128	19341022	2
254	006_S_4449	20120119	19450204	2
257	031_S_4496	20120203	19351216	2
258	006_S_4485	20120201	19381006	1
262	053_S_4578	20120316	19421219	2
263	114_S_0173	20120301	19321102	1
268	100_S_4469	20120308	19460119	1
269	022_S_4291	20111122	19360406	2
285	022_S_4196	20110913	19330319	1
288	018_S_4257	20111024	19321106	1
295	022_S_0096	20120203	19260501	1
302	127_S_0260	20100428	19270717	2
304	052_S_1250	20110318	19331128	2
307	136_S_0186	20121011	19250906	2
309	023_S_4164	20110830	19381225	1
313	068_S_4340	20111128	19450310	2
314	011_S_4278	20111013	19360725	1
315	129_S_4396	20121211	19330630	2
318	057_S_0934	20111109	19360901	2
320	130_S_4343	20111109	19320308	1
322	130_S_4352	20111115	19280323	1
324	129_S_4371	20121128	19440218	1
329	099_S_4104	20110701	19390122	1
331	035_S_4082	20120801	19360101	1
338	013_S_4580	20120405	19420623	2
340	033_S_4508	20120207	19341228	2
342	116_S_4483	20120125	19420630	2
343	032_S_4429	20120518	19341214	1
347	007_S_1206	20100210	19340213	1
351	036_S_4491	20120131	19271201	1
354	137_S_4482	20120216	19341113	2
355	082_S_4428	20111220	19390520	1
369	003_S_0981	20110104	19220621	2
371	135_S_4598	20120320	19470218	2
372	137_S_4520	20120301	19440326	1
375	073_S_4552	20120215	19481205	1
377	135_S_4566	20120307	19280917	2
389	941_S_4365	20111122	19310703	1
391	114_S_0416	20120220	19300822	2
395	011_S_4105	20110708	19400910	2
396	130_S_0886	20111117	19250401	2
398	041_S_4037	20111205	19350906	1
400	014_S_4080	20111215	19321105	2
409	032_S_4386	20111213	19270315	2
410	022_S_4266	20111115	19411212	2
413	014_S_4576	20120308	19410817	2
424	037_S_4308	20120220	19380107	1
431	073_S_4559	20120224	19440921	2
433	068_S_0473	20160426	19330916	1
439	123_S_0113	20110309	19301210	1
440	020_S_1288	20120402	19470317	1
449	006_S_0498	20101207	19351223	1
450	005_S_0553	20111116	19210928	1
452	027_S_0118	20110203	19250819	1
461	022_S_0130	20120510	19321212	1
467	002_S_1280	20130226	19360514	2
475	941_S_4292	20111205	19401105	1
477	082_S_1256	20110421	19350629	2
485	002_S_4225	20110921	19411014	1
489	018_S_4349	20111115	19400609	2
494	073_S_4382	20111115	19360104	2
510	027_S_0120	20110207	19340120	1
514	098_S_0172	20110312	19460401	2
523	018_S_4400	20111220	19401020	1
527	035_S_0156	20110303	19311201	1
539	128_S_4599	20120317	19520412	1
541	116_S_4043	20110517	19290414	1
542	073_S_0311	20110901	19280410	2
544	032_S_4348	20111118	19450906	2
551	014_S_4401	20111202	19440608	2
568	136_S_4269	20111031	19460219	2
571	116_S_4453	20120118	19460208	1
578	007_S_1222	20100218	19330828	2
581	128_S_4609	20120404	19300725	2
587	011_S_0008	20060320	19210317	2
593	141_S_0767	20120825	19330726	2
598	082_S_4339	20111109	19270718	1
610	082_S_4224	20110921	19360221	1
622	011_S_0021	20111013	19330219	2
629	036_S_0813	20101005	19331101	1
633	029_S_0824	20100922	19300623	2
634	033_S_1016	20101110	19280601	2
640	128_S_0229	20120308	19311001	2
646	005_S_0610	20111129	19270513	1
649	036_S_0672	20101206	19440601	2
652	005_S_0602	20110216	19350831	1
656	072_S_0315	20110412	19340824	1
658	002_S_1261	20110314	19351222	2
660	037_S_4028	20110425	19471104	2
662	036_S_1023	20130107	19291101	2
663	011_S_4075	20110610	19380109	1
664	137_S_0686	20090729	19340601	1
665	027_S_0074	20100105	19270930	1
669	033_S_0923	20101015	19230701	1
670	016_S_0359	20130924	19241212	2
673	014_S_0520	20110609	19280801	2
676	012_S_1133	20100208	19270213	2
681	127_S_0684	20070820	19290201	2
694	011_S_0023	20101222	19340126	1
700	022_S_4173	20110913	19411007	2
702	002_S_0685	20100715	19161101	2
703	031_S_0618	20100625	19310721	1
706	011_S_4120	20110715	19290120	2
724	153_S_4125	20120717	19350901	2
726	072_S_4103	20110720	19400718	1
735	100_S_0069	20110126	19330108	1
736	123_S_0298	20140416	19291027	1
738	041_S_4060	20111212	19261215	1
745	073_S_4155	20110728	19331219	2
750	099_S_0352	20110404	19290306	2
754	031_S_4021	20130506	19440925	1
762	116_S_0657	20101001	19281110	2
763	100_S_0047	20110104	19210226	1
766	098_S_0171	20110416	19271001	2
767	131_S_0441	20110517	19330801	2
777	126_S_0605	20100629	19301103	2
780	033_S_4179	20110822	19280826	1
781	024_S_4158	20110811	19270403	1
788	041_S_4200	20110920	19410617	2
789	128_S_0272	20120425	19351002	2
790	100_S_1286	20110308	19310723	2
791	041_S_4014	20130605	19300711	1
795	082_S_4090	20110620	19400117	1
