# Supplementary material for: Polygenic Risk Score for Alzheimer’s Disease Is Associated With Ch4 Volume in Normal Subjects
Source: Front Genet. 2019 Jul 10;10:519. doi: 10.3389/fgene.2019.00519 (PMC6636399; doi:10.3389/fgene.2019.00519)
Supplement: TABLE S3 — 8070 SNPs with P value below 0.0944. [file Table_3.XLSX]

## Sheet: table3_singleplace
SNP	P value	Corresponding genes
rs7526076	0.02543	LOC100288175
rs12082516	0.0388	MORN1
rs2842909	0.05397	NA
rs17390062	0.05657	PRDM16
rs12409345	0.07789	PRDM16;LOC105378604
rs870465	0.08578	PRDM16;LOC105378604
rs6424089	0.01183	TP73
rs10797348	0.04183	DFFB
rs12724233	0.06282	LINC01346
rs4654480	0.0714	LINC01346;LINC01345
rs12119556	0.087	NA
rs4481820	0.0739	NA
rs1817914	0.03606	NA
rs1531328	0.04028	NA
rs164781	0.0211	LOC107985376
rs242044	0.04372	AJAP1
rs242050	0.05994	AJAP1
rs942245	0.05682	NA
rs9426467	0.01784	NA
rs6603818	0.01365	NA
rs4259664	0.02496	NA
rs6731388	0.08473	FAM110C
rs2724860	0.08654	NA
rs9712145	0.008247	SNTG2
rs4490233	0.01654	NA
rs6726699	0.0596	NA
rs17338616	0.06198	MYT1L
rs6751072	0.06038	MYT1L
rs751150	0.07929	MYT1L
rs867535	0.00369	NA
rs2598592	0.02962	NA
rs6548077	0.05772	NA
rs6730025	0.01753	LOC107985840
rs7601188	0.08232	TRAPPC12;EIPR1
rs7607888	0.04762	RNASEH1
rs11902670	0.08007	COLEC11
rs17018741	0.01658	NA
rs6542644	0.02803	NA
rs4462764	0.0678	NA
rs7566447	0.04906	NA
rs16863956	0.076	NA
rs2709468	0.0403	NA
rs2464989	0.02289	NA
rs13432692	0.07091	LINC01105
rs16865292	0.03487	LOC107985845
rs308020	0.04393	LINC00487
rs11687816	0.08915	LINC00487
rs7588701	0.02202	NA
rs1861506	0.06461	NA
rs2111077	0.01359	LINC00299
rs2655455	0.04703	NA
rs13415968	0.06429	MBOAT2
rs1543082	0.02027	NA
rs907165	0.001303	NA
rs10179642	0.04851	ADAM17
rs4668634	0.05125	NA
rs11902457	0.06133	GRHL1
rs3771130	0.01135	HPCAL1
rs7579181	0.02968	HPCAL1
rs2430424	0.07297	NA
rs818155	0.07722	NA
rs12471848	0.04014	LINC01954
rs4669862	0.03614	NA
rs2288192	0.07444	TRIB2
rs7609362	0.05307	TRIB2
rs17302935	0.0501	NA
rs10929893	0.07034	NA
rs10203476	0.03192	NA
rs12473205	0.05688	NA
rs2193908	0.02618	NBAS
rs6754458	0.02777	LINC01804
rs16863206	0.03474	NA
rs664510	0.0772	NA
rs7604116	0.03416	NA
rs10167880	0.06565	FAM49A
rs2287518	0.03127	NA
rs2341997	0.06439	NA
rs12615806	0.003827	NA
rs11680994	0.01956	KCNS3
rs1356318	0.04501	NA
rs10190589	0.01262	LOC105373454
rs2118384	0.02884	NA
rs1015378	0.07765	NA
rs13432997	0.03301	NA
rs7590829	0.05833	LINC00954
rs6748924	0.07512	WDR35
rs13010075	0.007263	LAPTM4A
rs10195618	0.008128	LOC105374317
rs13415405	0.008433	LOC105374317
rs11897825	0.06292	LOC100507562
rs2176472	0.08178	NA
rs11904182	0.02623	NA
rs4077557	0.04316	LINC01830
rs17044554	0.0799	NA
rs12712887	0.02652	NA
rs7589562	0.03731	NA
rs17047116	0.05315	DTNB
rs3795958	0.002825	DRC1
rs13029647	0.06013	OTOF
rs13031859	0.08762	OTOF
rs1009221	0.04872	NA
rs6547284	0.09131	DPYSL5
rs11691585	0.02279	PRR30
rs10174861	0.05323	LOC105374381
rs2338545	0.06873	PLB1
rs10210252	0.07913	PPP1CB
rs12622784	0.03631	TOGARAM2
rs6708752	0.003373	ALK
rs2631958	0.002608	ALK
rs13414785	0.008297	LOC101929418
rs935486	0.006847	LOC101929418
rs6718106	0.04236	NA
rs2123752	0.03295	NA
rs4952188	0.07693	NA
rs12992405	0.05582	CAPN14
rs13403357	0.04055	CAPN14
rs4952069	0.05101	CAPN14
rs601255	0.007446	CAPN14
rs605588	0.02097	EHD3
rs6543636	0.0179	LOC107985862
rs2568465	0.09394	TTC27
rs6716986	0.08579	LTBP1;LINC00486;LOC105374453
rs12620839	0.02103	LTBP1
rs642472	0.05004	LTBP1
rs11685011	0.01559	RASGRP3
rs6543760	0.05727	LINC01317
rs17014378	0.01845	LINC01317
rs6757934	0.02957	LINC01317
rs1560881	0.002143	NA
rs892458	0.03701	NA
rs10495831	0.0663	NA
rs1317240	0.05507	NA
rs17016449	0.08537	NA
rs6713533	0.06453	NA
rs848551	0.05935	CRIM1
rs4670571	0.05985	NA
rs2307466	0.08923	EIF2AK2
rs10206380	0.01275	CEBPZ
rs11897101	0.03159	NDUFAF7
rs3821142	0.004309	QPCT
rs6737183	0.03911	CYP1B1-AS1;LOC107985871
rs10490623	0.04578	CYP1B1-AS1
rs10210842	0.04145	LOC728730
rs12470473	0.02052	THUMPD2
rs2373788	0.08037	SLC8A1-AS1
rs373857	0.05214	SLC8A1;SLC8A1-AS1
rs381797	0.01953	SLC8A1
rs6759076	0.02442	SLC8A1
rs17028402	0.07678	NA
rs4270393	0.01665	NA
rs13426621	0.07307	LINC01913
rs13421437	0.05853	NA
rs17029395	0.04123	EML4
rs6729011	0.002857	KCNG3
rs2888844	0.06835	LOC105374567
rs13026309	0.09122	THADA
rs2288709	0.0666	DYNC2LI1
rs2333825	0.02092	NA
rs7593878	0.09201	NA
rs17581138	0.04081	CAMKMT
rs13005516	0.0461	NA
rs4355165	0.0395	NA
rs2959232	0.0337	NA
rs7578888	0.03419	NA
rs908576	0.07401	NA
rs6720296	0.08986	LINC01121
rs10169967	0.06319	NA
rs10490350	0.03038	LOC105374577
rs4140775	0.07731	SRBD1
rs10201978	0.05252	PRKCE
rs2245633	0.07421	PRKCE
rs6751805	0.04094	PRKCE
rs281493	0.09093	NA
rs6720535	0.0008964	EPAS1
rs1579862	0.004951	LINC01119
rs7586009	0.04154	NA
rs1036294	0.06149	TTC7A
rs7581528	0.01057	TTC7A
rs12470974	0.07081	STPG4
rs10191479	0.08687	LOC101927043
rs10206550	0.04825	LOC101927043
rs17503541	0.02704	MSH2
rs17036952	0.01786	NA
rs17037195	0.03742	NA
rs13018198	0.06693	STON1-GTF2A1L;STON1
rs7562693	0.08129	LHCGR;STON1-GTF2A1L
rs10490126	0.04921	NA
rs12713042	0.01579	NA
rs17835319	0.06533	NA
rs1405965	0.08642	NA
rs1995172	0.01015	NA
rs1520451	0.03968	NRXN1
rs2194385	0.05307	NRXN1
rs2048979	0.006377	NRXN1
rs9309189	0.005695	NRXN1
rs4971565	0.04039	NRXN1
rs2352078	0.0933	NRXN1
rs17569028	0.02946	NRXN1
rs1014688	0.08576	NRXN1
rs7608611	0.01143	NRXN1
rs12616790	0.0942	NRXN1
rs2715053	0.05602	LOC730100
rs2141844	0.04296	LOC730100
rs10199014	0.01191	LOC730100
rs3109948	0.01478	LOC730100
rs2552347	0.009937	NA
rs6545316	0.001718	LOC105369165
rs6705480	0.05168	NA
rs17044984	0.08354	NA
rs4671992	0.0005174	EML6
rs13422342	0.003258	EML6
rs17046518	0.05351	EML6
rs7575107	0.08649	RTN4;LOC105374662
rs2920842	0.06387	RTN4
rs10180043	0.02852	LOC112268416
rs12612590	0.02514	CCDC85A
rs17047819	0.01818	CCDC85A
rs17048858	0.07098	LOC105377632
rs6719595	0.005721	LINC01122
rs10865306	0.01915	LINC01122
rs12986742	0.06422	LINC01122
rs5008666	0.036	LINC01793;LOC105374754
rs10202884	0.01696	NA
rs6760859	0.05473	NA
rs6545750	0.03751	NA
rs722889	0.02817	NA
rs10187705	0.0369	NA
rs980329	0.07737	NA
rs10175707	0.08813	NA
rs2457660	0.04839	BCL11A
rs6545832	0.007951	NA
rs1177206	0.03641	LINC01185
rs11691111	0.0929	PUS10
rs1881612	0.07025	NA
rs4319920	0.07912	NA
rs7584792	0.07293	NA
rs11125991	0.04101	NA
rs11688386	0.07421	LINC00309
rs7355745	0.05081	NA
rs6546073	0.08821	NA
rs7602986	0.08872	LINC01800
rs6546110	0.04278	NA
rs1974689	0.0221	LINC02245
rs4671636	0.0494	LOC107984063
rs6740462	0.08572	LOC105374780
rs840947	0.05532	LOC105374781
rs12617585	0.05842	NA
rs17500377	0.05868	NA
rs6735071	0.02511	MEIS1
rs2066929	0.05848	MEIS1
rs17033180	0.07559	LINC01829;LINC01828
rs17033629	0.08079	NA
rs905487	0.03646	NA
rs7585796	0.02222	NA
rs4527239	0.04301	ANTXR1
rs10203421	0.001602	ANTXR1
rs4435491	0.05254	ANTXR1;MIR3126
rs7561207	0.08823	ANTXR1
rs10182789	0.02038	ANTXR1
rs446086	0.0774	TGFA
rs10166358	0.01159	NA
rs1861076	0.09104	VAX2
rs7558220	0.09016	NA
rs11691076	0.01991	ZNF638
rs6738477	0.05098	DYSF
rs2125637	0.0008539	NA
rs11679843	0.02637	NA
rs13415017	0.06256	ACTG2
rs12989728	0.03527	LINC01291
rs17010698	0.01907	TACR1
rs3771811	0.06946	TACR1
rs1473167	0.04301	EVA1A
rs7574273	0.04535	NA
rs917235	0.004771	NA
rs6547035	0.04349	NA
rs439012	0.04198	NA
rs1526649	0.06525	NA
rs10172954	0.07835	NA
rs415974	0.00137	LRRTM4
rs11126639	0.009266	LOC101927967
rs6751378	0.07981	LOC101927967
rs17040590	0.0625	NA
rs17016879	0.04015	LOC107985902
rs6734305	0.07675	CTNNA2
rs310776	0.04056	CTNNA2
rs3770369	0.08483	CTNNA2
rs12467735	0.01094	NA
rs17388373	0.09164	NA
rs2364236	0.02586	NA
rs6706539	0.03474	NA
rs11126974	0.002291	DNAH6
rs6758778	0.08004	TCF7L1;LOC105374839
rs869778	0.09088	ATOH8;MIR6071
rs7579946	0.01973	LOC284950
rs6756078	0.05832	NA
rs11678201	0.05081	NA
rs938487	0.01802	NA
rs2176569	0.08437	THNSL2
rs11897891	0.005264	ANKRD20A8P
rs17636359	0.005016	NA
rs746004	0.09006	NA
rs6747410	0.07644	VWA3B
rs10196218	0.01925	MGAT4A
rs3792126	0.07058	AFF3
rs7567996	0.04429	AFF3
rs7601137	0.08423	AFF3
rs6755935	0.07999	AFF3
rs4513317	0.003128	NA
rs356652	0.03475	NPAS2
rs6720988	0.03559	NA
rs4539815	0.06201	NA
rs444636	0.0179	NA
rs6738207	0.05007	FHL2
rs13426275	0.01423	LOC105375311
rs11891488	0.09248	NA
rs6712413	0.06071	NA
rs4851073	0.0371	NA
rs17031627	0.002951	NA
rs1114882	0.01811	NCK2
rs6736352	0.07453	NA
rs13427564	0.04756	LOC105373531
rs1863216	0.06559	LOC105373531
rs11675026	0.05843	LOC105373531
rs6708041	0.004222	NA
rs17032398	0.05731	UXS1
rs11682411	0.06788	UXS1
rs11677201	0.01392	NA
rs17033164	0.02041	LOC102724744
rs10166025	0.03982	ST6GAL2
rs17020988	0.07793	NA
rs3731683	0.07561	SLC5A7
rs6542759	0.007462	NA
rs7576937	0.02734	SULT1C2
rs4149425	0.03835	SULT1C2
rs7568838	0.0719	LIMS1
rs879546	0.0309	SH3RF3;RANBP2
rs10190545	0.06228	SH3RF3;RANBP2
rs6748434	0.05334	SH3RF3;RANBP2;MIR4266
rs919943	0.0612	RANBP2
rs11675363	0.02592	NA
rs1588327	0.01406	NPHP1
rs11123250	0.02564	ACOXL
rs17041670	0.05764	ACOXL
rs6706577	0.03872	ACOXL
rs10210490	0.01369	ACOXL
rs11691193	0.07298	ACOXL
rs6542368	0.001	MIR4435-2HG
rs2271404	0.08209	MIR4435-2HG
rs4849696	0.01456	MIR4435-2HG
rs6754001	0.02136	NA
rs3811632	0.08288	MERTK
rs6542045	0.08436	NA
rs12470990	0.02647	PSD4
rs9308693	0.0081	LINC01191
rs9308704	0.07015	DPP10
rs13001269	0.06686	DPP10
rs17453235	0.001844	DPP10
rs6719461	0.08094	NA
rs4848430	0.07629	NA
rs10864977	0.07654	NA
rs4491733	0.03314	MARCO
rs17015803	0.043	TMEM37
rs2579644	0.003561	SCTR
rs6710114	0.01083	SCTR;LOC107105282
rs6757992	0.03175	CFAP221
rs2028147	0.02727	NA
rs1548039	0.06208	NA
rs11887035	0.04191	NA
rs4143116	0.009463	GLI2
rs1133080	0.05996	TFCP2L1
rs12479320	0.04958	CLASP1
rs11689101	0.04567	NA
rs13385327	0.04475	NA
rs7565459	0.04573	NA
rs1435578	0.05794	NA
rs168604	0.08785	NA
rs6753696	0.0789	NA
rs1025788	0.07334	LOC105373602
rs753431	0.08431	BIN1
rs6751498	0.07781	BIN1;LOC105373605
rs4663101	0.07663	LOC105373605
rs1866235	0.0002463	NA
rs6738800	0.004197	NA
rs7581360	0.05556	WDR33
rs4429419	0.06065	NA
rs4850224	0.01356	NA
rs3109131	0.09389	GPR39
rs11685252	0.0149	GPR39
rs4953862	0.05549	NCKAP5
rs6705690	0.09129	NCKAP5
rs16823003	0.03513	NCKAP5;LOC101928161
rs7577925	0.06942	NCKAP5;LOC101928161
rs12623281	0.03037	NCKAP5
rs11899367	0.05929	NA
rs11900787	0.0637	MGAT5
rs2290483	0.009395	MGAT5
rs3814354	0.01674	CCNT2
rs2114750	0.06842	THSD7B
rs1961273	0.06864	THSD7B
rs4144309	0.03883	THSD7B
rs6750400	0.06354	THSD7B
rs7424822	0.02116	THSD7B
rs17418689	0.01329	THSD7B
rs10181206	0.02818	NA
rs16840318	0.06562	NA
rs12476851	0.01817	NA
rs1521753	0.03079	NA
rs16842314	0.0001925	LOC105373645
rs10165615	0.04485	NA
rs4395203	0.07813	NA
rs11683334	0.02024	LRP1B
rs7602120	0.04677	ARHGAP15
rs10928169	0.05123	ARHGAP15
rs4662214	0.0841	ARHGAP15;LOC105373654
rs7568133	0.08221	ZEB2
rs6430068	0.000901	TEX41
rs959809	0.01393	LOC100505498
rs1406442	0.003595	NA
rs2121344	0.007282	MBD5
rs7577550	0.07256	LYPD6B
rs229335	0.04807	LYPD6B
rs1420356	0.02061	LYPD6
rs1196687	0.0866	LYPD6
rs983231	0.01614	LINC01818
rs16828274	0.07184	NA
rs6434081	0.08915	FMNL2
rs10804036	0.08301	NA
rs1369256	0.07039	NA
rs2053272	0.03234	NA
rs12479422	0.004157	NA
rs13032771	0.002109	LOC100144595;GALNT13
rs1994247	0.07189	NA
rs4664767	0.07774	NA
rs13421080	0.01237	NA
rs1949991	0.04568	NA
rs1010279	0.02782	CCDC148;CCDC148-AS1
rs11685555	0.06647	TANC1
rs11688519	0.002996	BAZ2B
rs16844045	0.01048	BAZ2B
rs7556888	0.006976	BAZ2B
rs2556094	0.07482	LY75-CD302;LY75
rs3806603	0.0381	LY75-CD302;LY75
rs17830558	0.0332	PLA2R1
rs1615929	0.004978	NA
rs2615330	0.07467	NA
rs13014943	0.0086	NA
rs4267526	0.04372	NA
rs13017482	0.05206	COBLL1
rs3769884	0.02214	COBLL1
rs1840328	0.08841	SLC38A11
rs7596422	0.04256	SCN3A
rs1898970	0.04802	SCN2A
rs9287856	0.07529	SCN2A
rs16854364	0.02475	LOC105616981
rs1947111	0.02524	LOC105616981
rs10169506	0.01376	STK39
rs6750247	0.03777	STK39
rs7597374	0.04613	LOC105373734
rs6710428	0.07838	CERS6
rs10199676	0.08663	LRP2
rs17426142	0.03393	MYO3B
rs12692953	0.06317	MYO3B
rs10189587	0.05209	MYO3B
rs724806	0.02134	MYO3B
rs1012078	0.00847	MYO3B
rs17279667	0.0652	MYO3B
rs12996521	0.06681	NA
rs7564482	0.05702	NA
rs10930488	0.05785	NA
rs4280427	0.04237	HAT1
rs6433321	0.04209	NA
rs4561630	0.02833	LOC107985960;LOC105376738
rs11887008	0.0755	MAP3K20;MAP3K20-AS1
rs11899634	0.07397	NA
rs6433403	0.08437	NA
rs6756828	0.04568	NA
rs4378760	0.06834	WIPF1
rs1000032	0.04151	NA
rs10445765	0.06206	HOXD9
rs6736786	0.06953	NA
rs10930800	0.01299	NA
rs1527401	0.004436	PDE11A
rs2244492	0.06218	TTN
rs6715901	0.05213	TTN
rs12993732	0.04074	CCDC141
rs12992925	0.02231	CCDC141
rs10179379	0.02357	NA
rs6433772	0.05557	NA
rs10185366	0.08406	NA
rs6713554	0.09096	NA
rs16867120	0.01692	CWC22
rs16867370	0.00696	SCHLAP1
rs10184337	0.0409	NA
rs1157595	0.05366	NA
rs10171703	0.08016	PDE1A
rs4322805	0.02551	LOC101929976
rs11684526	0.05043	NA
rs16824598	0.08745	NA
rs4666689	0.01097	FSIP2
rs767042	0.03163	FSIP2
rs17700953	0.04383	NA
rs3771089	0.02798	CALCRL;LOC105373786
rs6705455	0.04408	NA
rs16829731	0.07822	LINC01090
rs16830840	0.0379	NA
rs3134646	0.01027	NA
rs10198663	0.05833	NA
rs11539983	0.07468	SLC40A1
rs698601	0.04289	C2orf88
rs2356350	0.06179	STAT4
rs6434450	0.06515	STAT4
rs17585427	0.001487	LOC105373804
rs17439247	0.04192	NA
rs4613316	0.06332	MYO1B
rs4853614	0.01112	NA
rs4302168	0.006258	NA
rs4853629	0.02142	NA
rs7596512	0.01125	NA
rs6718527	0.002103	NA
rs2218495	0.05601	NA
rs6434583	0.08578	NA
rs16835181	0.0388	NA
rs6731238	0.07418	HECW2
rs16859921	0.02855	ANKRD44
rs10804081	0.02879	ANKRD44;LOC105373824
rs10201699	0.08007	LOC105373831
rs16830436	0.005836	LOC105373831
rs17829022	0.06691	NA
rs1456520	0.006035	NA
rs13012540	0.04405	NA
rs9677698	0.06475	FTCDNL1
rs10497841	0.02365	FTCDNL1
rs3754796	0.09415	SPATS2L
rs920249	0.01205	SPATS2L;LOC101927741
rs193603	0.08215	CDK15
rs16838864	0.03766	KIAA2012
rs12474453	0.001798	FAM117B
rs17807135	0.01513	FAM117B
rs934287	0.01083	ICA1L
rs6738139	0.03727	NA
rs6435231	0.06902	NA
rs7608404	0.06597	NA
rs10194091	0.004189	PARD3B
rs2289025	0.09387	PARD3B
rs12694029	0.02628	PARD3B
rs9706	0.0142	NRP2
rs1016660	0.02139	INO80D
rs9967850	0.02036	ADAM23
rs13385857	0.064	CPO
rs1263621	0.08721	KLF7
rs2663887	0.05408	NA
rs9636269	0.006281	CCNYL1
rs6728825	0.08504	PLEKHM3
rs796283	0.05569	CRYGB;LOC100507443
rs17677155	0.006328	NA
rs995565	0.04684	NA
rs2723224	0.04742	UNC80
rs2098279	0.03181	NA
rs6734950	0.02515	NA
rs2287596	0.007307	CPS1
rs10164524	0.07749	NA
rs1657863	0.03261	NA
rs13421680	0.07797	ERBB4
rs16846519	0.04897	ERBB4
rs17413728	0.04481	ERBB4
rs2043888	0.07718	ERBB4
rs10200506	0.01136	ERBB4
rs6435735	0.01284	NA
rs1038323	0.08273	NA
rs1471641	0.03072	NA
rs4672667	0.0505	NA
rs13001761	0.05186	NA
rs16851422	0.02011	SPAG16
rs7575071	0.06709	ABCA12
rs1404774	0.07141	NA
rs10498034	0.06038	NA
rs3770545	0.0658	MREG
rs16855489	0.01077	XRCC5
rs784554	0.06072	NA
rs10932668	0.05549	LINC01280
rs1015785	0.05731	LOC101928278
rs1922001	0.01337	LOC101928278
rs6739040	0.02376	LOC101928278
rs1002353	0.02157	DIRC3
rs371825	0.05534	NA
rs11896268	0.05359	SPEG
rs1007684	0.02645	LOC105373890
rs6756097	0.05964	LOC105373891
rs3935261	0.009371	LOC105373893
rs11886925	0.07842	LOC105373893
rs11687245	0.03424	NA
rs16861659	0.06575	NA
rs617222	0.06501	LOC107985988
rs16863407	0.07229	NA
rs6436302	0.06327	PAX3
rs930140	0.07503	PAX3
rs2276630	0.06341	PAX3
rs3820782	0.02492	SGPP2
rs13402129	0.005806	NA
rs4674875	0.05465	NA
rs377571	0.02526	DOCK10
rs16866402	0.03787	DOCK10
rs12694656	0.04004	NA
rs4675037	0.004372	NA
rs16866816	0.02564	NA
rs6750355	0.04503	COL4A3;LOC654841
rs6720962	0.01594	MFF
rs7577008	0.09083	TM4SF20
rs6749521	0.08625	NA
rs11889798	0.01257	C2orf83;LOC729968
rs10804335	0.09182	NA
rs4973161	0.01557	NA
rs12469987	0.04555	NA
rs11694828	0.007598	SLC19A3
rs13398361	0.09144	NA
rs10933256	0.03907	NA
rs7594377	0.01378	PID1
rs2765936	0.07277	PID1
rs12990532	0.07096	SLC16A14;LOC107985996
rs4613264	0.01305	LOC107985995
rs4972939	0.04035	NA
rs7590429	0.03115	SP140L;LOC105373925
rs12694866	0.04964	SP100
rs7596575	0.06147	CAB39
rs17586603	0.06296	ARMC9
rs2067564	0.003909	NA
rs2697806	0.003173	NA
rs2004203	0.01696	NGEF
rs13383577	0.008597	NGEF
rs7570061	7.621e-05	INPP5D
rs11693862	0.0393	INPP5D
rs7569837	0.01294	INPP5D
rs4436949	0.008809	INPP5D
rs4468807	0.04354	INPP5D
rs1135727	0.01048	INPP5D
rs14243	0.01445	INPP5D
rs7580869	0.0453	NA
rs1115381	0.06449	NA
rs12053462	0.05156	UGT1A10;UGT1A8;UGT1A9
rs4663325	0.04552	UGT1A6;UGT1A10;UGT1A8;UGT1A7;UGT1A9
rs13414162	0.04716	TRPM8
rs250928	0.07674	NA
rs13384101	0.0591	NA
rs7567269	0.0595	NA
rs1878973	0.009211	NA
rs13387193	0.06833	LINC01173
rs13390788	0.05615	LINC01173
rs13008181	0.04602	NA
rs4663517	0.005707	LOC101927896
rs7573787	0.01656	NA
rs3768926	0.0523	AGAP1
rs6431443	0.08098	ASB18
rs1377445	0.04806	NA
rs6724356	0.0787	IQCA1
rs1908970	0.05623	NA
rs10929225	0.04284	NA
rs7579936	0.01506	COL6A3
rs12476069	0.0005622	COL6A3
rs10173589	0.01707	MLPH
rs2292871	0.04702	RAB17;LOC105373958
rs1565853	0.06779	LRRFIP1
rs6746771	0.05309	RAMP1
rs4663269	0.03746	RAMP1
rs6717794	0.04438	RAMP1
rs11695186	0.05328	ILKAP
rs2305174	0.0265	LOC151174
rs6744132	0.06906	NA
rs3739064	0.04008	PER2
rs13392396	0.08558	NA
rs7425902	0.08801	NA
rs4663943	0.03869	NA
rs11691856	0.0387	HDAC4
rs6727608	0.04012	NA
rs11683432	0.0228	NA
rs11891511	0.05484	NA
rs11679150	0.0225	NA
rs12712299	0.0006851	NA
rs11680915	0.05447	NA
rs2412024	0.06686	NA
rs13424851	0.01587	NA
rs6437301	0.05955	NA
rs4676436	0.03144	ANKMY1
rs2975785	0.03745	GPR35
rs10203408	0.01457	NA
rs2074822	0.006641	SNED1;LOC105373970
rs6715941	0.01659	SNED1
rs2108484	0.06576	PASK
rs12987697	0.08657	PPP1R7;LOC105373971
rs10048694	0.04248	ANO7
rs4685447	0.06152	CHL1
rs2196039	0.01548	CHL1;CHL1-AS1
rs11706690	0.0003177	CHL1;CHL1-AS1
rs4684618	0.09013	NA
rs155409	0.07762	CNTN6
rs2167470	0.06168	NA
rs7641285	0.01627	CNTN4
rs9310707	0.07737	CNTN4
rs1566383	0.05215	CNTN4
rs1967597	0.05099	CNTN4
rs7638622	0.04149	CNTN4
rs1033237	0.004228	CNTN4
rs11713158	0.05659	CNTN4
rs304006	0.04441	ITPR1
rs12488824	0.03654	ITPR1
rs9857030	0.01621	ITPR1
rs2029665	0.06896	ITPR1
rs6785305	0.05803	ITPR1;EGOT
rs9838930	0.03603	ITPR1
rs6807140	0.01768	NA
rs728389	0.01461	BHLHE40-AS1
rs9867418	0.07729	NA
rs1836577	0.05488	NA
rs1398788	0.05649	LOC105376942
rs157297	0.0471	NA
rs266410	0.0346	NA
rs7647763	0.02652	NA
rs1400160	0.03497	GRM7-AS3
rs17046239	0.07588	GRM7
rs478250	0.08948	GRM7
rs17718789	0.0758	GRM7
rs17048429	0.03039	NA
rs237866	0.06536	SSUH2;CAV3
rs237875	0.06744	CAV3;SSUH2
rs6777088	0.08059	CAV3;SSUH2
rs237885	0.07252	OXTR
rs2268495	0.00506	OXTR
rs2669989	0.03634	SRGAP3
rs2542361	0.03804	NA
rs468056	0.04782	CPNE9
rs125700	0.05108	BRPF1;CPNE9
rs2241308	0.06872	TATDN2
rs2619507	0.0936	GHRL
rs1009965	0.06932	ATP2B2
rs4383496	0.02263	ATP2B2
rs11917518	0.02851	ATP2B2
rs4684717	0.06918	ATP2B2
rs17033143	0.08857	ATP2B2
rs7634392	0.01397	ATP2B2
rs4684731	0.02737	ATP2B2
rs17033270	0.05949	ATP2B2
rs9871974	0.03859	NA
rs1710885	0.08711	SLC6A1
rs1728811	0.04133	SLC6A1
rs11708202	0.0741	SLC6A1
rs2272403	0.09288	SLC6A1
rs12186082	0.008966	NA
rs17034004	0.0747	NA
rs11929549	0.07327	HRH1
rs6782029	0.005095	VGLL4
rs2443704	0.01442	VGLL4
rs6810096	0.03075	TAMM41
rs6800849	0.05222	TAMM41
rs904267	0.001829	TAMM41
rs2133064	0.003425	NA
rs448244	0.02945	NA
rs12495676	0.0512	TSEN2
rs13072983	0.05717	NA
rs2600228	0.089	NA
rs165435	0.05894	NA
rs242519	0.08072	LOC112267878
rs2271509	0.0232	NUP210
rs4685158	0.04841	SLC6A6
rs4685199	0.05965	GRIP2
rs293915	0.08774	FGD5
rs6798961	0.01194	NA
rs826428	0.05113	COL6A4P1
rs2633979	0.05686	SH3BP5
rs689691	0.01935	RFTN1;OXNAD1
rs690219	0.05012	RFTN1;OXNAD1
rs7632675	0.06507	RFTN1
rs7636863	0.04995	NA
rs17042807	0.05289	PLCL2
rs1463219	0.04314	TBC1D5
rs9861146	0.06833	LOC339862
rs9310545	0.08972	LOC339862
rs6785093	0.02679	NA
rs7617388	0.06489	NA
rs4533671	0.02709	NA
rs9841080	0.04964	NA
rs1983020	0.02111	NA
rs2068188	0.06492	NA
rs341844	0.0005645	ZNF385D
rs162412	0.04275	ZNF385D;ZNF385D-AS1
rs12106696	0.006573	ZNF385D
rs7628166	0.06471	ZNF385D
rs10513638	0.07827	ZNF385D
rs6809842	0.03985	NA
rs17013665	0.07878	NA
rs12485431	0.06589	NA
rs4858100	0.07456	NA
rs6801153	0.01085	NA
rs826378	0.0128	THRB
rs1449873	0.07999	THRB
rs1910854	0.09373	THRB
rs1158265	0.003702	THRB
rs1865711	0.03083	THRB
rs13088027	0.0587	NA
rs7644137	0.05701	RARB
rs6783726	0.01367	RARB
rs7613553	0.06468	RARB
rs7634326	0.09121	RARB
rs11917304	0.08061	RARB
rs1488239	0.02495	NA
rs9846205	0.009811	NA
rs4680793	0.03859	NA
rs6785458	0.02906	RBMS3
rs4389439	0.005155	RBMS3
rs6791084	0.07975	NA
rs9831993	0.04441	NA
rs17025114	0.03114	NA
rs4955166	0.04785	NA
rs13075948	0.09407	TGFBR2
rs1876168	0.01556	NA
rs9849739	0.0286	NA
rs6799673	0.01025	NA
rs6785222	0.01589	OSBPL10
rs9826527	0.001004	OSBPL10
rs4955239	0.01408	NA
rs9867908	0.05766	NA
rs11129515	0.03738	CMTM8
rs614004	0.003477	CMTM7
rs9811451	0.04948	CMTM7
rs3888882	0.02795	NA
rs9825747	0.05457	DYNC1LI1
rs12490417	0.008433	NA
rs9880425	0.006238	NA
rs627033	0.05577	NA
rs35819363	0.04041	LOC101928135
rs7634955	0.019	NA
rs1016528	0.09058	NA
rs6799705	0.01324	NA
rs17827807	0.03198	NA
rs11927759	0.007051	NA
rs772626	0.01952	NA
rs9869380	0.03138	NA
rs928799	0.04704	ITGA9
rs4678977	0.0604	ITGA9
rs11129771	0.05574	ITGA9;ITGA9-AS1
rs13077801	0.04244	ITGA9-AS1
rs6787874	0.008323	CTDSPL
rs9826470	0.0815	CTDSPL
rs7744	0.02049	MYD88
rs818811	0.03908	SLC22A14
rs13073578	0.05329	SCN5A
rs2649747	0.05923	NA
rs499816	0.01332	MOBP
rs11129839	0.06561	NA
rs13091037	0.08269	NA
rs7636449	0.07791	TRAK1
rs9861303	0.019	TRAK1
rs11718502	0.08893	VIPR1
rs1062051	0.01939	NKTR;LOC101928323
rs2290973	0.03854	HHATL
rs11706078	0.06979	NA
rs9882688	0.04228	NA
rs9873604	0.00612	ZKSCAN7
rs6792918	0.0008662	KIF15
rs1007	0.0102	TGM4
rs11707321	0.01614	EXOSC7
rs6801821	0.08231	NA
rs9882305	0.00189	CDCP1
rs11928049	0.06994	CDCP1
rs854226	0.03805	NA
rs7648681	0.04988	LIMD1
rs12490575	0.02556	NA
rs9880442	0.0351	NA
rs2255532	0.0355	COL7A1
rs34591495	0.06481	UQCRC1;SNORA94
rs34759087	0.03927	LAMB2
rs323881	0.03635	NA
rs3774611	0.0319	CACNA1D
rs764664	0.06323	NA
rs2029119	0.08671	NA
rs9880023	0.05419	CACNA2D3
rs7653234	0.07506	CACNA2D3
rs11707360	0.09223	CACNA2D3
rs11711956	0.06893	CACNA2D3
rs545517	0.07366	CACNA2D3
rs4955876	0.02196	CACNA2D3
rs934083	0.08515	CACNA2D3
rs4955893	0.01493	CACNA2D3
rs4955830	0.03203	NA
rs4955935	0.04013	NA
rs10510777	0.02226	NA
rs17709697	0.01795	LOC105377097
rs9873066	0.001036	NA
rs1373634	0.06345	NA
rs570374	0.06338	ERC2
rs1495371	0.0674	ERC2
rs12494857	0.003226	ERC2
rs1472038	0.03475	ARHGEF3
rs12635549	0.06349	ARHGEF3
rs1392702	0.007518	ARHGEF3
rs9871274	0.03128	ARHGEF3;SPATA12
rs13070406	0.07575	DNAH12
rs7431380	0.07061	DNAH12
rs11707555	0.01631	DNAH12
rs17745496	0.07806	SLMAP;LOC105377103
rs1675382	0.07278	LOC105377104
rs6810383	0.005195	LOC105377110
rs11720729	0.09401	LOC105377110
rs1868190	0.06966	LOC105377110
rs17061792	0.06689	FHIT
rs6797203	0.08046	FHIT
rs213322	0.06525	FHIT
rs213354	0.02386	FHIT
rs17063578	0.003517	FHIT
rs9826800	0.06449	FHIT
rs1735471	0.01926	FHIT
rs17031633	0.004658	FHIT
rs9811973	0.09268	FHIT
rs745830	0.09106	NA
rs2365740	0.01978	LOC105377114
rs9311811	0.04754	NA
rs1320173	0.09088	NA
rs6784338	0.07005	PTPRG
rs1479397	0.09035	PTPRG
rs9833297	0.06756	CADPS
rs6795270	0.01742	CADPS
rs504024	0.0001602	CADPS
rs7610255	0.08625	CADPS
rs9841232	0.08855	NA
rs11710912	0.03925	SYNPR
rs9877681	0.003487	SYNPR;SYNPR-AS1
rs1505597	0.08168	SYNPR;SYNPR-AS1
rs6782591	0.01111	NA
rs17069221	0.0294	SNTN
rs929701	0.03259	PRICKLE2
rs167787	0.004709	PRICKLE2
rs697286	0.00361	PRICKLE2
rs3911777	0.004757	PRICKLE2
rs704409	0.009372	PRICKLE2
rs1851676	0.0839	ADAMTS9-AS2;LOC105377124
rs6797402	0.08757	NA
rs17072610	0.0224	NA
rs1479945	0.07663	LOC107986094
rs13086093	0.0925	MAGI1
rs4688240	0.002614	MAGI1
rs3845895	0.05625	LRIG1
rs11128375	0.05086	NA
rs4241447	0.01764	NA
rs9844493	0.01305	NA
rs7612076	0.004797	LOC112267879
rs9863981	0.0139	FAM19A1
rs9829000	0.01091	FAM19A1;LOC107986019
rs12489309	0.07775	FAM19A1
rs17047811	0.0391	FAM19A1
rs1511906	0.00381	FAM19A1
rs17005789	0.06463	FRMD4B
rs7619198	0.07386	NA
rs4855433	0.04822	NA
rs11708678	0.05878	NA
rs11128184	0.0165	NA
rs6801496	0.06394	NA
rs3755733	0.01996	FOXP1
rs6768948	0.02973	FOXP1
rs6549387	0.06803	FOXP1
rs830653	0.09234	NA
rs9878609	0.07224	NA
rs9815397	0.01384	NA
rs9811139	0.08178	NA
rs923573	0.00397	LOC105377161
rs9835056	0.06756	LOC107986098
rs11719409	0.004042	LOC107986098
rs4676908	0.04281	LOC107986098
rs7064	0.08258	PDZRN3
rs549560	0.05007	CNTN3
rs9310319	0.0924	NA
rs7611923	0.08024	ROBO2
rs6762174	0.05769	ROBO2
rs9882550	0.003471	ROBO2
rs6793784	0.02551	ROBO2
rs11127568	0.0241	ROBO2
rs4459934	0.02838	ROBO2
rs1917083	0.05924	NA
rs2639256	0.006476	LINC02027
rs275360	0.05426	NA
rs6802544	0.0437	NA
rs2691093	0.07628	NA
rs10460926	0.06225	LINC02008
rs11712003	0.04376	NA
rs17020991	0.04914	NA
rs9835484	0.05863	LINC00971
rs7618782	0.09186	LINC00971
rs992803	0.02254	LOC102723364
rs1512935	0.03139	LOC102723364
rs2644217	0.004705	NA
rs12488703	0.05633	NA
rs4435642	0.002577	NA
rs2048284	0.01357	NA
rs9808901	0.03949	NA
rs7649188	0.07576	NA
rs6803982	0.06947	NA
rs301961	0.05753	EPHA6
rs2279898	0.08256	CRYBG3
rs1381087	0.01456	GPR15
rs2687670	0.07191	NA
rs6791889	0.02854	FILIP1L;CMSS1
rs13096852	0.0201	TMEM30CP
rs1707574	0.05272	LINC02085
rs1284749	0.06773	LOC105374016
rs10511223	0.01119	NA
rs4132806	0.02277	NA
rs1666559	0.06509	NA
rs4895081	0.05557	NA
rs9848965	0.007488	LOC107986108
rs9819891	0.02394	NA
rs9861329	0.08001	NA
rs16850895	0.0411	NA
rs12633892	0.08014	NA
rs1881309	0.07597	LINC00882
rs6772017	0.09381	LINC00882
rs13074296	0.03428	DUBR
rs2553942	0.07221	DUBR
rs13321500	0.01541	NA
rs709543	0.04974	NA
rs2673648	0.05734	NA
rs2174016	0.08393	NA
rs643938	0.006628	BBX
rs9862385	0.01751	BBX
rs10933917	0.0911	LINC00635
rs1437240	0.009332	LINC00636
rs697957	0.07352	NA
rs11922147	0.08303	DZIP3
rs2715689	0.04675	GUCA1C
rs11719237	0.03287	NA
rs1525883	0.02437	NA
rs4682576	0.01529	NA
rs1512522	0.02508	LOC105374037
rs10804491	0.03212	CD96;ZBED2
rs6796920	0.01925	PLCXD2
rs3749310	0.07482	TAGLN3
rs12491414	0.05632	SLC9C1
rs10934223	0.07086	LINC02044;LOC102723430
rs1499904	0.06506	LINC02044;LOC102723430
rs9829719	0.08664	SIDT1
rs3732783	0.03784	DRD3
rs1394016	0.00865	DRD3
rs2279827	0.08085	LOC107986115
rs17607135	0.08436	TIGIT
rs2669885	0.0243	ZBTB20
rs9826148	0.007781	ZBTB20
rs17626757	0.03342	ZBTB20
rs9831948	0.05643	LOC101926886
rs9826938	0.06707	LOC105374051
rs1837205	0.00881	GAP43
rs4831100	0.06608	NA
rs11927819	0.03196	NA
rs2868482	0.03663	NA
rs7651083	0.07656	NA
rs4145154	0.02587	NA
rs10511366	0.03001	NA
rs3849471	0.09097	NA
rs6806321	0.04975	NA
rs1501875	0.01756	LOC105374056
rs9856456	0.03656	LOC107986022
rs936199	0.08992	LOC107986022
rs16827743	0.02138	LOC107986022
rs9874084	0.01351	NA
rs9865837	0.02969	NA
rs4687935	0.06797	LOC105374060;LOC107983969
rs35862	0.08325	IGSF11
rs935616	0.01185	ARHGAP31
rs12695388	0.02084	TIMMDC1
rs6810204	0.09332	CD80
rs6809361	0.01313	NA
rs2461817	0.01805	NR1I2
rs10511400	0.02006	LRRC58
rs1259475	0.04485	NA
rs9869689	0.01207	FBXO40
rs12498138	0.003921	GOLGB1
rs12491981	0.08198	CSTA
rs9826728	0.009211	ADCY5
rs4678060	0.05992	MYLK
rs661798	0.06113	KALRN
rs10512628	0.09435	KALRN
rs13071295	0.02866	KALRN
rs184559	0.03545	KALRN
rs1574733	0.08036	HEG1
rs7626291	0.09264	HEG1
rs2942819	0.05174	SLC12A8
rs631691	0.04751	SLC12A8
rs13094641	0.06826	NA
rs7612364	0.02134	KLF15;LOC107986124
rs1358087	0.0185	NA
rs9859308	0.02212	CFAP100
rs9860180	0.06425	NA
rs664910	0.02728	MGLL
rs16839641	0.09074	KBTBD12
rs2713575	2.763e-05	LINC01565
rs4634140	0.001903	NA
rs2712402	0.06631	RAB7A
rs4494951	0.04997	ACAD9
rs13072370	0.03587	KIAA1257
rs2811469	0.0519	PLXND1
rs13059321	0.03459	NA
rs2403381	0.04828	NA
rs1991442	0.008545	NEK11
rs17294121	0.06598	CPNE4
rs9827101	0.02586	CPNE4
rs1479179	0.07706	BFSP2;BFSP2-AS1
rs10935090	0.07995	SLCO2A1
rs7627477	0.08399	SLCO2A1
rs4241370	0.07303	NA
rs1498719	0.07565	NA
rs1515364	0.05404	EPHB1
rs6789221	0.08573	LOC105374122
rs661739	0.02987	NA
rs16843879	0.04134	PCCB
rs6782909	0.02476	NA
rs10935266	0.08913	NA
rs1429760	0.08362	NA
rs11925123	0.01111	NA
rs641320	0.07376	FAIM
rs17485052	0.06455	NA
rs6800179	0.07848	NA
rs9832111	0.01447	CLSTN2
rs4683795	0.06776	CLSTN2
rs4683491	0.0656	CLSTN2
rs9842908	0.01559	LOC646730
rs2677421	0.03956	GRK7
rs7624656	0.05411	PCOLCE2
rs4683458	0.0008906	NA
rs9810857	0.02208	NA
rs838606	0.06386	SLC9A9
rs11922063	0.05022	SLC9A9
rs16854267	0.01469	SLC9A9
rs9817066	0.08399	SLC9A9
rs2361199	0.03755	SLC9A9
rs9834467	0.0182	NA
rs9289673	0.07581	LOC105374140
rs1354316	0.06606	LOC105374140
rs3844271	0.05927	NA
rs16857644	0.01439	LOC107986138
rs7628150	0.07464	NA
rs1502111	0.0494	NA
rs1503738	0.07784	NA
rs1391795	0.04708	NA
rs12107590	0.04075	NA
rs10935735	0.007151	NA
rs9289775	0.03805	NA
rs4681495	0.01717	NA
rs1865604	0.007282	WWTR1
rs12632606	0.03556	WWTR1
rs13319447	0.07119	NA
rs4681564	0.04139	NA
rs1979425	0.07355	NA
rs3100792	0.08202	CLRN1-AS1
rs4680158	0.04965	MED12L
rs1220996	0.07021	MED12L;P2RY14
rs9863983	0.01656	MED12L
rs10755105	0.03529	P2RY12;MED12L
rs11714493	0.009012	MED12L
rs6798252	0.04973	IGSF10
rs9823831	0.003248	AADACL2-AS1
rs2724675	0.001226	NA
rs2898579	0.01682	NA
rs11925597	0.0193	NA
rs13094696	0.08208	NA
rs1473285	0.03102	NA
rs7625688	0.01952	NA
rs1533913	0.06911	NA
rs2221582	0.08809	LOC105374166
rs6794116	0.0872	LINC02006
rs2862078	0.05114	C3orf79;LINC02006
rs979970	0.02242	LINC02006
rs6440957	0.06544	NA
rs968628	0.07897	MME
rs1025192	0.03836	MME
rs10513478	0.07886	PLCH1
rs10936014	0.02	PLCH1
rs819849	0.005434	NA
rs4680230	0.01701	NA
rs10446282	0.003543	NA
rs16827620	0.02704	VEPH1
rs10513518	0.08988	NA
rs9813697	0.04019	SMC4;TRIM59-IFT80
rs3851366	0.07035	TRIM59-IFT80
rs1920657	0.03267	NA
rs2404822	0.07519	NA
rs6441399	0.08881	NA
rs6798308	0.0851	LOC107986048
rs9865194	0.03908	NA
rs843057	0.004094	LINC01192
rs13098760	0.08415	NA
rs12638042	0.07158	NA
rs11927026	0.08234	SERPINI1
rs2593420	0.04058	NA
rs9879751	0.08862	EGFEM1P
rs12330539	0.06489	EGFEM1P
rs10513664	0.02778	MECOM
rs12633223	0.0866	SLC7A14
rs2271998	0.07609	EIF5A2
rs5400	0.08094	SLC2A2
rs3796295	0.0336	TNIK
rs6804896	0.08713	NA
rs575444	0.007672	NA
rs10936713	0.02734	FNDC3B
rs792128	0.09194	LOC105374224
rs17178976	0.05732	NLGN1
rs722472	0.05172	NLGN1
rs9822073	0.07174	NAALADL2
rs7625843	0.06374	NAALADL2
rs1862077	0.07458	NAALADL2
rs1921476	0.07538	NA
rs953068	0.08221	NA
rs2862481	0.02953	NA
rs2902284	0.08068	NA
rs9290633	0.04133	LOC105374234
rs13067125	0.0636	KCNMB2;KCNMB2-AS1
rs4416420	0.001218	ZMAT3
rs9821017	0.09029	NA
rs6805876	0.0896	NA
rs9832757	0.007957	NA
rs6443664	0.06413	USP13;LOC107986158
rs2090578	0.03466	LOC101928882
rs6801673	0.08086	SOX2-OT
rs9844617	0.03594	SOX2-OT
rs9816312	0.0808	LINC01995
rs9883929	0.0195	PSMD2
rs2280740	0.07195	THPO
rs16858780	0.0026	CHRD
rs7429010	0.03843	LINC02054
rs17220361	0.05445	NA
rs4686733	0.07901	NA
rs1014695	0.07158	DGKG
rs9872086	0.00898	NA
rs10937273	0.0009787	NA
rs4686820	0.07884	ST6GAL1
rs6791737	0.05805	ST6GAL1
rs257101	0.01814	ST6GAL1
rs2378246	0.02046	NA
rs9824450	0.02175	LINC02041
rs10937312	0.08223	NA
rs2611621	0.09213	NA
rs9833256	0.07591	NA
rs9816138	0.02576	NA
rs6785028	0.009622	LPP
rs7431346	0.07056	LPP
rs11707430	0.09337	LPP
rs12492561	0.01366	LPP
rs1515426	0.02248	LPP
rs16848815	0.04898	NA
rs1464117	0.05299	TP63
rs9817981	0.07738	TP63
rs12107036	0.03357	TP63
rs6800609	0.02329	IL1RAP
rs16865627	0.0345	IL1RAP
rs9812571	0.002354	NA
rs13324976	0.00448	NA
rs9846383	0.09218	FGF12
rs9842842	0.08935	NA
rs6784330	0.08234	LINC02036
rs9811548	0.03969	LINC02037;LINC02036
rs878809	0.01382	LOC105374295
rs938712	0.05724	NA
rs9858622	0.04972	LINC01983
rs4075688	0.0717	NA
rs4916589	0.09252	PIGZ
rs1024217	0.01796	NA
rs13149565	0.04927	NA
rs11736866	0.0125	NA
rs11946340	0.01242	GAK
rs4690326	0.047	DGKQ
rs4505759	0.002445	FGFRL1
rs2403293	0.05637	TACC3;LOC112268460
rs2236998	0.03367	MXD4
rs612428	0.09178	ZFYVE28
rs3135071	0.03818	ZFYVE28
rs11935873	0.06889	RNF4
rs12509340	0.08956	FAM193A
rs6855619	0.08721	RGS12
rs1406674	0.001242	RGS12
rs4689967	0.03978	LOC101928306
rs6820980	0.07972	LOC101928306
rs12507259	0.05387	STK32B
rs195098	0.02847	STK32B
rs1034748	0.01108	STK32B
rs1383178	0.03347	EVC
rs17748291	0.02147	EVC
rs6857538	0.09214	C4orf50
rs6855903	0.02334	C4orf50
rs16837957	0.01963	C4orf50
rs6446452	0.03175	JAKMIP1
rs13127967	0.02957	JAKMIP1
rs885420	0.04748	JAKMIP1
rs4689381	0.06075	NA
rs12500979	0.03977	PPP2R2C
rs10015163	0.02145	TBC1D14
rs16839667	0.01309	NA
rs10021205	0.004822	NA
rs12642599	0.05905	NA
rs905010	0.07376	SORCS2
rs13110208	0.0179	SORCS2
rs3916114	0.02662	SORCS2
rs10937830	0.01828	SORCS2
rs10049998	0.03957	AFAP1
rs16841530	0.05345	ABLIM2
rs3103097	0.03771	TRMT44
rs12647851	0.03903	NA
rs11932627	0.07249	LOC105374478
rs12501555	0.0298	NA
rs956469	0.01208	LOC107986178
rs9884312	0.01708	LOC107986178
rs7655712	7.654e-05	LOC107986178
rs993091	0.06273	NA
rs13152023	0.0428	NA
rs2621243	0.07928	NA
rs733048	0.00798	LOC105374494
rs13112901	0.03722	LINC01182;LOC101929048
rs2114200	0.005933	NA
rs1426110	0.04375	NA
rs4698737	0.04831	NA
rs7700111	0.09235	NA
rs16890645	0.006854	LINC00504
rs6449134	0.07493	C1QTNF7;LOC101929095
rs10001565	0.06374	BST1
rs1800051	0.01563	CD38
rs2191003	0.09247	NA
rs2197253	0.08683	NA
rs6449254	0.0287	LOC105374505
rs1501127	0.001795	LDB2;LOC105374505
rs1392895	0.002084	LDB2;LOC105374505
rs6851110	0.08415	LDB2
rs7660353	0.05911	LDB2
rs1356028	0.0938	NA
rs721166	0.02524	NA
rs6810740	0.01301	NA
rs976812	0.01018	LOC105374510
rs207397	0.08168	LOC107986263
rs1490874	0.0006604	LINC02438
rs13120547	0.02526	NA
rs559767	0.09051	NA
rs3756147	0.07615	SLIT2
rs7669094	0.02435	SLIT2
rs3733510	0.08317	SLIT2
rs10938805	0.02315	KCNIP4
rs6838129	0.07368	KCNIP4
rs2323549	0.04162	NA
rs13120856	0.02631	NA
rs1858113	0.01701	LOC105374524;LOC105374523
rs12509827	0.04706	LOC105374524;LOC105374523
rs950950	0.08546	NA
rs2130926	0.05407	NA
rs1027228	0.08632	LOC105374528
rs4469064	0.07564	PPARGC1A
rs2946394	0.02256	PPARGC1A
rs16875100	0.03381	PPARGC1A
rs1705098	0.01586	PPARGC1A
rs6820131	0.03525	PPARGC1A
rs1969192	0.04531	PPARGC1A
rs4399976	0.0444	NA
rs12501287	0.03925	NA
rs11721701	0.07292	CCDC149
rs4374611	0.00121	SLC34A2
rs7654585	0.02021	NA
rs7682322	0.002291	NA
rs9291482	0.07801	RBPJ;LOC105374541
rs10939100	0.01744	RBPJ
rs16879804	0.07653	NA
rs11726566	0.04354	LOC105374553
rs9685881	0.06463	NA
rs1402499	0.05687	NA
rs1463842	0.01901	LINC02497
rs7661647	0.05832	NA
rs733046	0.06472	NA
rs10013111	0.08901	NA
rs2028445	0.07557	NA
rs2162098	0.01067	NA
rs1995319	0.05096	DTHD1
rs12507648	0.0427	LINC02505
rs10031432	0.08673	LOC101928721
rs1594983	0.05001	NWD2
rs1625910	0.06311	NWD2
rs2380725	0.04669	C4orf19
rs2009494	0.00666	NA
rs2279026	0.02555	TBC1D1
rs659831	0.08176	NA
rs11096936	0.03611	NA
rs902649	0.06807	LINC01258
rs10021686	0.0264	NA
rs7660114	0.03781	NA
rs3866197	0.07069	FAM114A1
rs6824761	0.06107	LOC344967
rs9683756	0.09091	NA
rs9684412	0.009653	NA
rs17587482	0.06809	RBM47
rs4861067	0.04884	APBB2
rs10517551	0.05685	APBB2
rs4861330	0.0559	APBB2
rs4861073	0.09196	APBB2
rs7658815	0.01963	APBB2
rs11943259	0.08997	APBB2
rs9321	0.08021	UCHL1;UCHL1-AS1
rs1439471	0.07916	NA
rs1154598	0.004317	LOC105374425
rs13103298	0.03229	ATP8A1
rs10470752	0.0825	NA
rs1439381	0.01208	NA
rs1388311	0.08361	YIPF7
rs1500493	0.01677	NA
rs9992791	0.005817	NA
rs6447550	0.02169	GABRB1
rs12643755	0.08622	CORIN
rs4473628	0.0764	CORIN
rs17470528	0.03699	NA
rs1507925	0.0175	NA
rs6822209	0.02522	TXK
rs1912163	0.08236	TEC
rs309875	0.08626	NA
rs10031777	0.06032	ZAR1
rs4695396	0.06616	FRYL
rs6447666	0.01506	NA
rs13147207	0.01059	SPATA18
rs1347763	0.08538	LOC112268466
rs881743	0.03917	RASL11B
rs6818457	0.05397	SCFD2
rs1347406	0.08686	LNX1
rs2199574	0.008838	NA
rs11730478	0.06808	NA
rs2114039	0.08861	NA
rs6841800	0.08932	NA
rs7691507	0.0625	NA
rs7692791	0.04118	KDR
rs6837735	0.02512	KDR
rs10018255	0.00678	NA
rs2276901	0.06713	KIAA1211
rs10213095	0.03042	KIAA1211
rs11133431	0.03892	KIAA1211
rs11942391	0.02264	KIAA1211
rs7663516	0.03451	KIAA1211
rs1708768	0.06032	NA
rs1277273	0.02586	IGFBP7
rs1713973	0.03429	IGFBP7
rs4444899	0.05134	IGFBP7-AS1;LOC107986283
rs4516785	0.03373	IGFBP7-AS1
rs17497594	0.08806	IGFBP7-AS1
rs17088782	0.05595	NA
rs9884270	0.04992	NA
rs995678	0.04163	NA
rs7693572	0.01042	NA
rs1913311	0.04803	NA
rs6823258	0.04881	NA
rs13129872	0.04503	NA
rs778959	0.08688	NA
rs778572	0.03527	NA
rs12501961	0.04099	NA
rs17086372	0.06213	NA
rs787370	0.08864	LOC105377262
rs12639670	0.07242	NA
rs1425655	0.02032	NA
rs957582	0.004142	CENPC
rs10000695	0.00889	STAP1
rs354883	0.02116	STAP1
rs1432316	0.07656	UGT2A2;UGT2A1
rs12507764	0.07817	NA
rs869894	0.04551	LOC105377270
rs2046106	0.002167	NA
rs16845371	0.03548	LOC101927297
rs13112870	0.02748	GRSF1
rs1474198	0.02157	NA
rs17722955	0.07071	ADAMTS3
rs7664990	0.08499	NA
rs6849245	0.09187	NA
rs4859933	0.07694	PARM1
rs17000620	0.02796	THAP6
rs9790644	0.03918	SDAD1
rs12508223	0.008853	SCARB2
rs7654754	0.04869	SHROOM3
rs4859461	0.000934	SHROOM3;LOC105377289
rs4252782	0.0654	CCNI
rs6840915	0.06767	NA
rs17002781	0.0088	NA
rs11725082	0.07402	FRAS1
rs6839672	0.07738	ANTXR2
rs1551589	0.03097	FGF5
rs9307678	0.005972	CFAP299
rs11721676	0.05538	CFAP299
rs1493177	0.01737	CFAP299
rs10488928	0.05714	NA
rs6822283	0.0602	LOC105377307
rs6828071	0.007598	TMEM150C
rs10004130	0.03429	NA
rs17009586	0.06383	NA
rs1482090	0.01883	ARHGAP24
rs12498346	0.01949	ARHGAP24
rs7438872	0.06111	NA
rs7439032	0.05525	NA
rs3775182	0.07926	MAPK10
rs17012516	0.08004	NA
rs11945520	0.06681	HSD17B13
rs11097148	0.04228	HSD17B11
rs13137502	0.07279	NA
rs2627696	0.0211	NA
rs2725252	0.08625	ABCG2
rs4694010	0.04527	NA
rs3857047	0.08062	LOC105377329
rs17286290	0.05109	LOC105377329
rs356168	0.08736	SNCA
rs6840937	0.02439	CCSER1
rs13104402	0.05777	CCSER1
rs7659358	0.07519	CCSER1
rs7684294	0.05464	GRID2
rs1456362	0.02292	GRID2
rs17478977	0.08599	GRID2
rs4401458	0.001914	BMPR1B
rs2114534	0.003405	BMPR1B
rs9998674	0.02871	UNC5C
rs6532561	0.00996	UNC5C
rs1946741	0.07962	NA
rs1215054	0.02662	STPG2
rs10023791	0.02034	TSPAN5
rs10011147	0.06468	LOC105377343
rs4148884	0.05638	ADH4;LOC100507053
rs1229976	0.03196	ADH1A;LOC100507053
rs3114046	0.04357	ADH1C
rs12152555	0.007977	NA
rs4352484	0.07343	LOC101929353
rs4396998	0.08478	LOC101929353
rs10000959	0.04443	NA
rs17222149	0.00983	NA
rs13131758	0.04057	NA
rs17824524	0.04796	SLC39A8
rs10031415	0.08324	LOC105377621
rs6533086	0.01258	NA
rs10516503	0.03243	TACR3
rs3796969	0.02336	TACR3
rs1919117	0.09417	LOC105377350
rs7675016	0.06787	CXXC4-AS1
rs7698522	0.001837	TET2;TET2-AS1
rs2276970	0.05823	ARHGEF38
rs1374534	0.05942	ARHGEF38
rs10001483	0.01369	LOC101929577
rs13129572	0.001622	TBCK
rs16996905	0.004594	NA
rs1023792	0.02059	LOC105377356
rs12510474	0.08244	NA
rs956137	0.02251	DKK2
rs6533280	0.02535	NA
rs2189158	0.06546	NA
rs1826712	0.009355	NA
rs1389167	0.01171	SGMS2
rs17039766	0.0007022	COL25A1
rs7687245	0.004701	MCUB
rs6835929	0.07594	ELOVL6
rs1482470	0.0928	NA
rs478454	0.01727	ENPEP
rs11098090	0.03062	NA
rs2220490	0.06951	NA
rs1554467	0.009224	NA
rs2023828	0.07901	ALPK1
rs11930964	0.07359	ANK2
rs1554668	0.007429	LOC105377374
rs11728021	0.06315	CAMK2D
rs12645879	0.07717	ARSJ
rs12511321	0.06478	NA
rs4834403	0.03568	NA
rs4440296	0.08859	NA
rs1430934	0.02041	NA
rs2196712	0.02811	NA
rs10025067	0.001718	SYNPO2
rs13837	0.04303	SYNPO2
rs1908169	0.03461	NA
rs17339087	0.006984	NA
rs10027783	0.02101	NA
rs343202	0.04944	PRDM5
rs12639692	0.09238	TNIP3
rs4833753	0.01959	NA
rs6840372	0.01287	NA
rs34850283	0.04461	SPATA5
rs13112125	0.05419	LOC105377407
rs11936470	0.05384	NA
rs10025996	0.03613	NA
rs11733185	0.0005799	NA
rs11725332	0.05643	NA
rs7681514	0.01911	NA
rs17011836	0.02085	NA
rs17314566	0.01439	NA
rs650052	0.02917	NA
rs12505254	0.007615	NA
rs9307677	0.02425	LINC01256
rs2419533	0.0002309	LINC01256
rs4343778	0.05057	NA
rs10013817	0.07875	NA
rs4607283	0.02132	NA
rs9996792	0.04627	NA
rs17048948	0.02652	NA
rs6537201	0.03015	SLC7A11
rs298461	0.02216	LINC00499;LINC00498
rs11728621	0.09134	LOC105377448
rs17050782	0.006561	SETD7
rs720257	0.06549	SETD7
rs4863510	0.01253	MAML3
rs6848976	0.08521	MAML3
rs6845527	0.05616	TBC1D9
rs4555724	0.009951	TBC1D9
rs6822047	0.04597	RNF150
rs9990563	0.002275	NA
rs1511252	0.06627	INPP4B
rs4402988	0.0449	LOC107986317
rs11734405	0.01378	OTUD4
rs1596480	0.002389	LINC02266
rs13119482	0.02624	ZNF827
rs12332040	0.03771	ZNF827
rs10009867	0.002519	SLC10A7
rs2356820	0.03576	SLC10A7
rs3914631	0.01009	SLC10A7
rs6855967	0.07315	TTC29
rs12499925	0.06987	NA
rs1429123	0.06735	NA
rs12502667	0.005228	NA
rs17023732	0.03546	ARHGAP10
rs17024456	0.06096	NR3C2
rs3857080	0.08555	NR3C2
rs17502597	0.06198	IQCM
rs11931842	0.05932	DCLK2
rs7665597	0.008725	LRBA
rs17028387	0.06702	NA
rs12505581	0.0164	NA
rs17361055	0.001173	NA
rs4513549	0.03852	NA
rs6811075	0.01645	NA
rs34205168	0.01533	TRIM2
rs1125228	0.01865	LOC101927947
rs954368	0.03953	LOC101927947
rs6819508	0.09419	NA
rs17032149	0.09305	NA
rs6837085	0.03172	LOC105377505
rs3796570	0.08086	GUCY1B1
rs12511271	0.06059	NA
rs17034504	0.02415	NA
rs9991982	0.04767	LOC105377509
rs12640862	0.04205	ETFDH
rs17285772	0.0436	FNIP2
rs2053346	0.09412	C4orf45
rs13114723	0.001889	LINC02233;LOC107986324
rs6813133	0.03318	NA
rs9996901	0.06803	FSTL5
rs12504254	0.07638	FSTL5
rs4440177	0.0178	NA
rs921344	0.04126	NA
rs995302	0.07976	NA
rs17470149	0.04194	NA
rs4361343	0.06669	NA
rs7693115	0.02016	2018-03-01
rs10517791	0.0585	2018-03-01
rs17045455	0.04154	SMIM31
rs6848914	0.01944	NA
rs10023696	0.04681	NA
rs1543915	0.07825	CPE
rs6843136	0.05154	NA
rs13109075	0.009707	NA
rs1023875	0.06173	SPOCK3
rs17053127	0.06486	NA
rs13136714	0.04549	NA
rs7690929	0.004167	NA
rs4635780	0.07615	PALLD
rs1717072	0.03851	NA
rs12503744	0.07673	LOC105377534
rs11727767	0.05538	NA
rs13142579	0.04287	NA
rs4631014	0.05394	NA
rs4615153	0.04841	NA
rs4695894	0.01173	LINC02269
rs7657936	0.09127	LINC02269
rs17294646	0.08827	HPGD
rs2612655	0.02911	NA
rs7686453	0.04842	GLRA3
rs1994313	0.01713	GLRA3
rs12512467	0.09175	ADAM29
rs9312595	0.01768	ASB5
rs9790840	0.006505	ASB5
rs10005873	0.03997	ASB5
rs4690682	0.05516	NA
rs11932699	0.01723	NA
rs10011748	0.09265	LOC105377555
rs6821871	0.03885	LOC105377557
rs17064564	0.00839	LOC105377557
rs12645561	0.03484	NEIL3
rs5004774	0.009815	NA
rs9991342	0.05414	NA
rs4862165	0.003368	NA
rs4621480	0.07872	NA
rs7667180	0.03433	NA
rs6552356	0.008827	NA
rs17821431	0.07908	NA
rs6552405	0.08263	LOC105377564
rs17069068	0.08898	LOC105377567
rs6811892	0.001657	LOC105377567
rs17793705	0.0485	LOC105377567
rs1320083	0.06072	LOC105377567
rs17794036	0.03268	LOC105377567
rs13127074	0.04753	LOC105377567
rs2059117	0.07725	LOC105377567;LOC105377565
rs17203326	0.04792	NA
rs10018288	0.05917	NA
rs6856771	0.05814	TENM3
rs17072369	0.01945	TENM3;TEMN3-AS1
rs2726802	0.01075	TENM3
rs10520536	0.04075	TENM3
rs3926627	0.03957	WWC2
rs1473070	0.07182	WWC2
rs12643425	0.0505	WWC2
rs6552661	0.05861	NA
rs11723412	0.04599	LOC107986329
rs4543168	0.09116	NA
rs7682282	0.05432	STOX2
rs4861596	0.0834	STOX2
rs724528	0.05007	IRF2
rs17686080	0.02927	IRF2
rs11734892	0.03845	NA
rs4862499	0.08343	LINC02436;LOC105377588
rs11934546	0.08432	C4orf47
rs950590	0.09416	SORBS2
rs1877321	0.07381	FAM149A
rs6839415	0.08405	F11-AS1
rs6846710	0.0577	F11-AS1
rs13145229	0.09186	NA
rs1156741	0.05255	LOC339975
rs7683009	0.08856	NA
rs2131287	0.03131	NA
rs7375584	0.05086	NA
rs12639689	0.08087	NA
rs12510602	0.008987	NA
rs4395553	0.08627	NA
rs869570	0.05707	NA
rs7661693	0.05801	NA
rs10018868	0.04036	NA
rs4863449	0.01795	LOC105377612
rs2739584	0.001077	FRG1-DT
rs341260	0.03573	NA
rs10078	0.0018	AHRR
rs13177896	0.0607	SLC9A3
rs4956949	0.01991	SLC9A3
rs4956954	0.01943	LOC100996325;LOC105374608
rs394465	0.07734	TPPP
rs4078802	0.035	NKD2
rs2736100	0.001943	TERT
rs380286	0.03135	CLPTM1L
rs2963265	0.04448	LINC01511
rs36991	0.09428	LPCAT1
rs6865199	0.06959	LOC107986397
rs4975554	0.05811	NA
rs10428597	0.0754	CTD-2194D22.4
rs11743544	0.01773	LOC112267947
rs6878643	0.02972	NA
rs7718226	0.04194	LOC100506858
rs10475171	0.08809	NA
rs10071246	0.07343	NA
rs7710715	0.03359	NA
rs13163086	0.02297	NA
rs903246	0.0603	NA
rs9313036	0.01671	NA
rs11745750	0.0227	NA
rs16871658	0.07933	NA
rs13156175	0.07023	NA
rs9687393	0.08748	NA
rs16872476	0.02804	NA
rs261129	0.08261	NA
rs13187596	0.03432	NA
rs16873806	0.06153	NA
rs7713482	0.08721	NA
rs1366431	0.0632	NA
rs4702241	0.05796	ADAMTS16
rs2964431	0.03622	ADAMTS16
rs10512778	0.02893	ADAMTS16;LOC101929200
rs16875511	0.07407	LOC101929200
rs2964137	0.02971	LOC101929200
rs2913364	0.001964	LOC101929200
rs32553	0.09146	NA
rs12654055	0.07493	NA
rs532983	0.01038	NA
rs6876835	0.04781	NSUN2
rs371869	0.06667	LINC02102
rs26737	0.03554	ADCY2
rs4532331	0.03372	ADCY2
rs10059539	0.09373	ADCY2
rs6555548	0.07618	LINC02226
rs2963342	0.0001557	NA
rs17235037	0.05369	NA
rs42192	0.01178	SEMA5A
rs268532	0.01288	SEMA5A
rs12186736	0.0003779	SNHG18
rs2905211	0.08749	LINC02112
rs1476481	0.04231	NA
rs6869903	0.07667	CTNND2
rs2158099	0.07587	CTNND2
rs7733427	0.02924	CTNND2
rs1870329	0.02117	CTNND2
rs10035874	0.04479	NA
rs6554809	0.003262	DNAH5
rs1502048	0.07856	DNAH5
rs339428	0.0802	DNAH5
rs16903033	0.05231	NA
rs39965	0.002425	NA
rs10513170	0.005811	TRIO
rs7718540	0.0002639	OTULINL
rs1015669	0.04596	FBXL7
rs342559	0.0139	LOC401176;LOC105379640
rs13155194	0.06472	NA
rs162849	0.04723	RETREG1
rs431154	0.08001	RETREG1
rs11745637	0.008617	MYO10
rs2560861	0.04371	MYO10
rs9312938	0.05024	MYO10
rs6880043	0.02436	NA
rs297218	0.07711	BASP1-AS1
rs2459822	0.01873	LINC02218
rs10942142	0.06294	NA
rs16886656	0.0333	NA
rs10059239	0.03229	NA
rs4403177	0.006285	NA
rs1040005	0.07083	NA
rs11748566	0.08854	CDH18
rs12521133	0.05526	CDH12
rs10055390	0.08477	NA
rs6450563	0.05945	LOC105374696
rs4373290	0.0006847	NA
rs10056131	0.08873	NA
rs1154991	0.001639	NA
rs6882327	0.06284	NA
rs16898050	0.05821	NA
rs10073723	0.08052	NA
rs13183446	0.06813	LOC105374707
rs4295402	0.008725	NA
rs11955656	0.04512	NA
rs13162331	0.03013	NA
rs7707418	0.01903	NA
rs7724768	0.04377	NA
rs12186729	0.01446	NA
rs250835	0.002087	NA
rs168825	0.02395	PDZD2
rs4867084	0.04446	PDZD2
rs191241	0.01579	NA
rs864674	0.03507	NA
rs11954821	0.03003	NA
rs6450953	0.08785	NA
rs297622	0.02899	C1QTNF3;C1QTNF3-AMACR
rs256295	0.09135	RAI14
rs6893661	0.07601	RAI14
rs334912	0.03116	RAI14
rs336463	0.08003	RAI14
rs12446	0.0402	RAI14
rs10078917	0.05379	TTC23L;LOC101929704
rs6451173	0.0004296	TTC23L;LOC101929704
rs10941232	0.06776	PRLR
rs2962101	0.01156	PRLR
rs4869623	0.08108	SPEF2;LOC105374724
rs700174	0.08279	CAPSL
rs13159489	0.02115	NA
rs2562573	0.01716	NA
rs1566444	0.07871	LOC107986412
rs2910729	0.01459	NA
rs25448	0.06055	LINC02117
rs2453328	0.08195	LINC02107
rs6897859	0.07644	LINC02107
rs2451003	0.01254	EGFLAM
rs4376296	0.03241	EGFLAM
rs696737	0.06734	FYB1
rs10472329	0.04044	NA
rs11745901	0.08476	LOC105374737
rs454232	0.07097	NA
rs10045432	0.05413	NA
rs4515309	0.06662	NA
rs2330392	0.09154	NA
rs5004228	0.04771	NA
rs152926	0.01811	NA
rs9291954	0.04105	LOC105378961
rs16879682	0.02635	NA
rs10940270	0.05007	PELO
rs2927686	0.07257	ITGA1
rs1421942	0.05508	ITGA2
rs7705328	0.01683	ITGA2
rs12515434	0.04277	MOCS2
rs16880908	0.07238	NA
rs37793	0.04327	NA
rs28033	0.07775	ARL15
rs6450182	0.07377	ARL15
rs17647768	0.06533	DHX29
rs16884281	0.06813	PLPP1
rs32494	0.06994	LOC105378977
rs2306520	0.08899	NA
rs30365	0.0525	C5orf67
rs16885991	0.06278	NA
rs2910495	0.02661	NA
rs151888	0.01651	NA
rs6890785	0.02567	NA
rs159746	0.05074	RAB3C
rs244568	0.01526	PDE4D
rs11954764	0.07744	NA
rs863088	0.0446	NA
rs3107556	0.009698	NA
rs12516558	0.06263	NA
rs7444397	0.09134	LOC107986418
rs9885204	0.06026	LOC107986418
rs7726949	0.07887	NA
rs12517026	0.06234	NA
rs10805387	0.08716	RGS7BP
rs264768	0.05578	LOC107986419
rs2367239	0.05649	ADAMTS6
rs10066284	0.09348	ADAMTS6
rs6862580	0.02728	NLN
rs17185365	0.03633	NA
rs251295	0.02535	ERBIN
rs2914030	0.03687	NA
rs1781654	0.008492	LOC105379003
rs32031	0.05156	NA
rs7708627	0.08196	NA
rs1490800	0.009651	NA
rs282280	0.01395	NA
rs853808	0.08468	NA
rs281129	0.08407	NA
rs3763153	0.00457	CARTPT
rs7732739	0.05192	MAP1B
rs13158670	0.02923	NA
rs10040192	0.05465	NA
rs33419	0.007279	NA
rs2673911	0.04538	NA
rs6453008	0.06066	NA
rs819557	0.05887	NA
rs6869486	0.05865	ARHGEF28
rs2973534	0.004224	ARHGEF28
rs376049	0.04317	NA
rs3857376	0.05556	LOC105379035;LINC02122
rs288866	0.03326	NA
rs290708	0.01817	NA
rs176764	0.0865	NA
rs298379	0.09225	LINC01331
rs4704147	0.05254	NA
rs16872269	0.06781	FAM169A
rs9293636	0.03908	NA
rs12659791	0.04592	COL4A3BP
rs16872670	0.05346	ANKDD1B
rs2937715	0.05245	SV2C
rs6880993	0.003319	IQGAP2
rs6898214	0.05341	IQGAP2
rs7710225	0.08139	IQGAP2
rs250736	0.0178	NA
rs6883033	0.01951	S100Z
rs33198	0.06977	WDR41
rs6868555	0.0554	NA
rs164819	0.07958	NA
rs2361312	0.009564	NA
rs184652	0.09325	LHFPL2
rs10058261	0.01106	ARSB
rs1870057	0.03308	JMY
rs4704560	0.03291	NA
rs12657392	0.03582	PAPD4
rs12514461	0.02441	CMYA5
rs6872447	0.09315	SERINC5
rs10079494	0.001867	NA
rs10035917	0.01864	SSBP2
rs6452434	0.008456	NA
rs6897626	0.0691	NA
rs10051286	0.03036	NA
rs342422	0.05959	EDIL3
rs1510409	0.04488	NA
rs177438	0.02097	NA
rs4634387	0.06654	LOC105379064
rs2937096	0.09191	NA
rs7733888	0.06949	NA
rs2624164	0.0247	LOC101929380
rs10514302	0.05632	MEF2C
rs302484	0.005957	MEF2C
rs4518438	0.008001	MEF2C
rs193689	0.04478	MEF2C-AS1
rs11742119	0.04772	NA
rs6452824	0.07408	LOC107986387
rs277054	0.02719	NA
rs4343874	0.06415	NA
rs17577253	0.04214	NA
rs12188200	0.007209	NA
rs1532694	0.02392	LOC105379082
rs26717	0.05592	NA
rs6876638	0.05134	NA
rs17082764	0.07515	NA
rs11135400	0.06189	FAM172A
rs2881773	0.07145	TTC37
rs10491246	0.04706	ARSK
rs3777218	0.009166	RHOBTB3
rs3853206	0.02741	LOC101929710
rs17087294	0.05355	NA
rs10076458	0.03577	LIX1-AS1
rs6894105	0.0553	LINC01340
rs7736841	0.03779	NA
rs2352229	0.07546	NA
rs1378438	0.09379	NA
rs1107621	0.07996	LOC107986438
rs598440	0.07126	NA
rs822422	0.06571	NA
rs1288758	0.004755	NA
rs319131	0.04051	NA
rs2963228	0.08694	NA
rs1632744	0.01745	NA
rs10059955	0.007376	NA
rs1370473	0.01605	NA
rs12109609	0.09213	NA
rs1017223	0.01135	EFNA5
rs1974789	0.07448	NA
[truncated: 6,071 more rows]
